# Supplementary material for: Developmental Regulation of the Murine Selenoproteome Across Embryonic and Postnatal Stages: Implications for Human Nutrition and Health
Source: Nutrients. 2025 Oct 11;17(20):3200. doi: 10.3390/nu17203200 (PMC12566671; doi:10.3390/nu17203200)
Supplement: Supplementary file 1 [file nutrients-17-03200-s001.zip]

Archive with 1 entries (1 files):
- nutrients-3882863-supplementary.pdf
